# Supplementary material for: In Vitro Activity of Silver-Bound Titanium Dioxide (TiAB) Against Multidrug-Resistant Vaginal Pathogens
Source: Diseases. 2025 Nov 10;13(11):366. doi: 10.3390/diseases13110366 (PMC12651475; doi:10.3390/diseases13110366)
Supplement: Supplementary file 1 [file diseases-13-00366-s001.zip]

Archive with 1 entries (1 files):
- diseases-3932791-supplementary.pdf
